# Supplementary material for: Circulating Tumor Cells Enhance Prognostic Stratification Beyond ER Assessment by Biopsy or FES-PET in Endocrine-Treated Metastatic Breast Cancer
Source: Diagnostics (Basel). 2026 Apr 17;16(8):1197. doi: 10.3390/diagnostics16081197 (PMC13114810; doi:10.3390/diagnostics16081197)
Supplement: Supplementary file 1 [file diagnostics-16-01197-s001.zip]

Archive with 1 entries (1 files):
- diagnostics-4168001-supplementary.pdf
